# Supplementary material for: Chemical Profiling Provides Insights into the Metabolic Machinery of Hydrocarbon-Degrading Deep-Sea Microbes
Source: mSystems. 2020 Nov 10;5(6):e00824-20. doi: 10.1128/mSystems.00824-20 (PMC7657597; doi:10.1128/mSystems.00824-20)
Supplement: TABLE S1 [file mSystems.00824-20-st001.xls]

## Sheet: phylum_table
All Samples
Phylum	Mean
Proteobacteria	63.327
Firmicutes	10.7637
Acidobacteria	9.50726
Actinobacteria	7.2024
Gemmatimonadetes	2.15168
Nitrospirae	2.09143
Bacteroidetes	0.87706
Planctomycetes	0.77299
Rokubacteria	0.59812
Calditrichaeota	0.5296
Dadabacteria	0.5217
Patescibacteria	0.51643
Chloroflexi	0.46327
Nitrospinae	0.23225
Cyanobacteria	0.11943
Latescibacteria	0.064
Epsilonbacteraeota	0.06031
Hydrogenedentes	0.04325
Entotheonellaeota	0.03988
PAUC34f	0.02218
Verrucomicrobia	0.02162
Elusimicrobia	0.01994
Omnitrophicaeota	0.01795
Dependentiae	0.01571
AncK6	0.00841
Zixibacteria	0.00617
Lentisphaerae	0.00505
Fibrobacteres	0.00112
