# Supplementary material for: Chemical Profiling Provides Insights into the Metabolic Machinery of Hydrocarbon-Degrading Deep-Sea Microbes
Source: mSystems. 2020 Nov 10;5(6):e00824-20. doi: 10.1128/mSystems.00824-20 (PMC7657597; doi:10.1128/mSystems.00824-20)
Supplement: TABLE S2 [file mSystems.00824-20-st002.xls]

## Sheet: Fig_S2.txt
Oil-Degrading-Bacteria
Genus	B18.Env	A7.Env	A7.API40	B18.API40	SUM
Pseudoalteromonas	0.542636	0.493639	0	0	1.03627
Pseudomonas	0.232558	0.0201943	14.6497	5.6686	20.571
Arthrobacter	0	0.00673144	0	0	0.00673144
Staphylococcus	0	0	0.636943	11.6279	12.2648
Bacillus	0.0775194	0	2.07006	8.43023	10.5778
Dietzia	0	0	3.66242	3.34302	7.00544
Vibrio	0	0	0.318471	1.74419	2.06266
Gordonia	0	0	0	1.30814	1.30814
Acinetobacter	0	0	0.636943	0.581395	1.21834
Mycobacterium	0.0775194	0	0.477707	0.290698	0.845924
Novosphingobium	0	0	0.318471	0	0.318471
Arenimonas	0	0	0.318471	0	0.318471
Erythrobacter	0	0	0.318471	0	0.318471
Altererythrobacter	0	0	0.318471	0	0.318471
Klebsiella	0	0	0	0.290698	0.290698
Streptomyces	0	0	0	0.290698	0.290698
